# Supplementary material for: Exploring the Profile Contributions in Meyerozyma guilliermondii YB4 under Different NaCl Concentrations Using GC-MS Combined with GC-IMS and an Electronic Nose
Source: Molecules. 2023 Oct 8;28(19):6979. doi: 10.3390/molecules28196979 (PMC10574234; doi:10.3390/molecules28196979)
Supplement: Supplementary file 1 [file molecules-28-06979-s001.zip]

Archive with 1 entries (1 files):
- molecules-2632063-supplementary.pdf
